# Supplementary material for: Metabolomic Profiling of Tongue Coating Reveals Potential Molecular Features Linked to Type 2 Diabetes Progression
Source: Int J Mol Sci. 2026 Apr 9;27(8):3375. doi: 10.3390/ijms27083375 (PMC13116826; doi:10.3390/ijms27083375)
Supplement: Supplementary file 1 [file ijms-27-03375-s001.zip]

Archive with 1 entries (1 files):
- ijms-4197098-supplementary.pdf
